# Supplementary material for: The hidden mechanism of vacuum bell therapy: Local fat hypertrophy drives cosmetic outcome in adolescents with pectus excavatum
Source: JPRAS Open. 2025 Dec 14;48:404–14. doi: 10.1016/j.jpra.2025.12.006 (PMC12803859; doi:10.1016/j.jpra.2025.12.006)
Supplement: Supplementary file 1 [file mmc1.zip]

Archive with 1 entries (1 files):
- SupplementalFigure1_V2.tif
